# Supplementary material for: Risk Factors for Hospital Readmission after Radical Gastrectomy for Gastric Cancer: A Prospective Study
Source: PLoS One. 2015 Apr 27;10(4):e0125572. doi: 10.1371/journal.pone.0125572 (PMC4410937; doi:10.1371/journal.pone.0125572)
Supplement: S1 Dataset — (XLSX) [file pone.0125572.s001.xlsx]

## Sheet: Sheet1
Patient ID	Age	Sex	BMI	NRS2002 score	ASA	Operation method (Laparoscopy=1,Open=0)	Type of resection (Total gastrectomy=1, Subtotal gastrectomy=0)	Extent of node dissection	Type of reconstruction (Roux-en-Y=0, Billroth I=1, Billroth II=2 )	TNM stage	Cardiopulmonarycomorbidity (Yes=1, No=0)	Diabetes (Yes=1, No=0)	Previous abdominal surgery (Yes=1, No=0)	Surgical duration	Length of postoperative stay	Major postoperative complication (Yes=1, No=0 )	preoperative chemotherapy (Yes=1, No=0)	Causes of Readmission	without services=1, serviced by family=0	Time to readmission after discharge	Hospital stay for readmission
1128080	66	M	20.9366	1	II	0	0	D1	1	I	1	0	0	279	10	0	0		1
878986	51	M	22.92	1	II	1	0	D1	1	I	0	0	0	270	6	0	0		1
884955	61	F	25.39	1	II	1	0	D0	1	I	1	0	0	160	10	0	0	Fever	1	15	4
1165061	61	F	22.07	1	II	1	0	D2	1	II	0	0	0	180	7	0	0		1
1163507	55	M	22.5	1	I	1	0	D2	1	I	0	0	0	180	7	0	0		1
1145766	43	F	23.9224	1	II	1	0	D2	1	I	0	0	0	195	7	0	0		1
1129361	60	M	24.7405	1	II	1	0	D1	2	I	0	0	0	280	11	0	0	Delayed gastric emptying	0	6	11
1136989	65	M	19.052	3	II	0	0	D1	1	I	0	0	0	210	7	0	0		1
899374	59	M	22.9481	4	II	0	0	D1	1	I	1	0	0	120	7	0	0		1
1153408	52	F	24.974	1	I	0	0	D2	1	III	0	0	0	210	10	0	0	Intra-abdominal fluid collection	1	15	14
817637	50	M	29.41	1	II	0	0	D2	1	I	1	0	0	200	8	0	0		0
1162313	56	M	20.24	1	II	1	0	D2	1	I	1	0	0	280	8	0	0		1
893420	59	M	20.76	1	II	0	0	D2	1	I	0	0	0	160	8	0	0		1
1104399	49	M	27.5482	1	II	0	0	D0	1	I	0	1	0	161	8	0	0		1
1100930	65	M	26.8386	1	II	0	1	D2	0	III	0	0	0	177	8	0	0		1
1101221	56	F	22.0317	1	II	0	0	D2	1	I	0	1	0	156	8	0	0		1
892098	58	M	21.8	1	II	1	1	D2	0	I	0	0	0	200	8	0	0		1
1126346	52	M	26.398	1	II	0	0	D2	1	III	0	0	0	166	8	0	0		1
1115064	61	M	22.0386	1	II	1	0	D1	1	I	1	0	0	312	6	1	0	Cerebral infarction	1	1	16
890440	59	M	20.2	2	II	1	0	D1	1	I	0	0	1	230	8	0	0		1
1162169	61	M	21.67	1	II	1	0	D2	0	II	1	0	0	260	9	0	0	Intra-abdominal hemorrhage	0	11	16
1135179	54	M	24.1115	1	III	0	0	D2	2	I	0	0	0	190	21	1	0	Intra-abdominal fluid collection	1	27	19
1107952	73	M	23.0104	5	III	0	1	D1	0	I	0	0	0	231	8	0	0		1
1101723	52	M	21.5139	1	II	0	0	D2	2	II	0	0	1	195	9	0	0		1
1127752	55	F	20.8117	1	II	0	0	D2	1	III	0	0	0	110	9	0	0		0
1115482	68	M	26.2188	1	II	1	0	D2	1	III	0	0	0	256	9	0	0		1
893378	62	M	26.12	1	II	0	1	D2	0	I	1	0	0	160	9	0	0		1
1107429	53	M	17.5064	1	II	0	1	D2	0	III	1	0	0	214	9	0	0		1
1165130	42	M	22.4	1	I	1	0	D2	1	III	0	0	0	210	9	0	0		1
879298	59	M	23.14	1	II	0	1	D2	0	I	0	0	0	190	9	1	0		1
1156275	61	M	24.0238	1	III	0	0	D1	1	I	1	1	0	115	9	0	0		1
888293	57	M	24.98	1	II	0	0	D2	1	I	0	0	0	200	9	0	0		1
1115344	58	F	19.052	1	II	0	0	D2	2	III	0	0	0	158	9	0	0		1
1110407	66	M	21.3039	1	II	0	0	D2	1	I	0	0	0	170	9	0	0		1
1109689	67	M	23.5294	1	II	0	1	D2	0	I	0	0	0	194	9	0	0		1
1100923	57	M	22.4986	1	II	0	0	D2	2	III	0	0	0	216	9	0	0		1
1156435	60	M	19.9184	1	II	0	0	D2	2	III	0	0	0	165	9	0	0		1
1109892	67	F	19.563	1	II	0	0	D2	1	II	1	0	0	164	9	0	0		0
1115669	61	M	24.093	1	II	0	0	D2	2	II	1	1	0	153	9	0	0		1
1112357	71	M	19.5312	2	II	0	0	D2	2	III	0	0	0	188	9	0	0		1
1117422	76	F	22.4766	2	II	1	1	D1	0	I	0	0	0	250	9	0	0		1
1149477	70	M	24.841	2	II	1	0	D2	2	III	0	1	0	210	9	0	0		1
1109415	73	M	20.0184	2	II	0	1	D2	0	I	0	0	1	205	9	0	0		1
1165158	69	F	24.2188	2	II	1	0	D2	0	I	1	0	0	200	9	0	0		1
1122945	61	M	16.0231	3	II	1	0	D1	1	I	0	0	0	175	9	0	0		1
890939	64	M	19.81	3	II	0	0	D2	2	I	0	0	0	160	9	0	0		1
1150995	67	M	19.1406	3	II	0	1	D2	0	I	0	0	0	235	9	0	0		0
1162322	52	M	20.9	3	II	0	0	D2	1	III	0	0	0	120	9	0	0		1
1157386	64	M	17.9688	4	II	1	1	D2	0	II	0	0	0	215	9	0	0		1
1105930	63	M	23.728	2	II	0	0	D2	1	IV	1	0	0	254	8	0	0	Cerebral infarction	1	28	7
1157865	60	M	24.8016	4	II	1	0	D1	1	I	0	0	0	185	9	0	0		1
896624	53	M	28.29	4	II	0	0	D2	1	I	1	0	0	200	9	0	0		0
1113503	31	M	19.5682	4	I	0	1	D1	0	III	0	0	0	169	9	0	0		0
1136363	59	F	16.8847	4	II	0	0	D2	1	II	0	0	0	120	9	0	0		1
1129089	75	M	21.0813	5	II	0	1	D2	0	III	0	0	0	170	9	0	0		0
1147428	73	F	22.8928	5	II	0	1	D2	0	III	0	0	1	150	9	0	0		1
1133957	55	M	20.5693	1	I	0	1	D2	0	III	0	0	0	210	10	0	0		1
1149015	51	M	24.2123	1	I	0	0	D2	1	II	0	0	0	186	10	0	0		1
899208	60	M	19.3792	1	II	0	0	D2	2	II	1	0	0	202	10	0	0		1
1119369	57	F	21.7778	1	II	0	0	D2	1	II	1	0	0	169	10	0	0		1
1114878	57	M	23.6614	1	II	0	0	D2	2	II	0	0	0	195	10	0	0		1
848246	58	M	22.86	1	II	0	0	D2	1	III	0	0	0	130	10	0	1		1
1105037	65	M	25.9516	1	III	0	1	D2	0	I	1	0	0	190	10	0	0		1
893028	61	F	28.44	1	II	0	0	D2	2	I	1	1	0	160	10	0	0		1
875764	45	M	24.62	1	I	0	1	D2	2	II	0	0	0	180	10	0	0		1
1159111	54	M	21.0813	1	II	0	1	D1	0	III	1	1	0	300	10	0	0		1
899700	61	M	22.0581	1	II	0	1	D2	0	III	1	0	0	170	10	0	0		1
1107656	73	M	24.8889	2	III	0	0	D2	2	I	1	0	1	168	14	0	0	Delayed gastric emptying	0	3	10
878654	37	M	20.66	1	II	0	0	D2	2	III	1	0	0	260	10	0	0		1
1110212	48	F	20.8117	2	I	0	0	D2	1	III	0	0	0	144	8	0	0	Wound infection	1	11	10
1123545	67	M	22.8624	1	II	0	1	D2	0	III	1	0	0	146	10	0	0		1
894689	51	M	18.28	1	II	0	0	D2	1	III	0	0	0	160	10	0	0		1
878600	60	F	22.72	1	II	0	0	D2	1	III	0	0	0	160	10	0	0		1
1118817	57	M	21.4533	2	II	0	0	D2	1	III	0	0	0	161	10	0	0		1
1106120	73	M	27.7008	2	II	0	0	D2	2	III	0	0	0	200	10	0	0		1
888914	49	F	24.75	2	II	0	0	D2	1	I	1	0	1	260	10	0	0		1
1104619	75	M	19.487	2	II	0	1	D2	0	I	0	1	0	129	10	0	0		1
1116935	52	M	20.9366	2	II	0	0	D1	2	III	0	0	0	145	10	0	0		1
1160434	66	F	21.64	2	II	0	0	D2	1	II	0	0	1	185	10	0	0		1
888576	74	M	24.22	2	II	0	1	D2	0	III	0	1	0	200	10	0	0		1
1120810	82	F	22.719	2	III	0	0	D2	1	II	1	0	0	156	10	0	0		1
1139460	74	M	25.6055	2	III	1	0	D0	1	I	1	0	0	220	10	0	0		1
1112914	81	F	22.9398	2	II	0	1	D1	0	I	0	0	0	169	10	0	0		1
890327	70	M	21.3	2	II	0	0	D2	2	III	0	0	0	200	10	0	0		1
877838	64	M	19.95	3	II	0	0	D2	1	III	0	0	0	220	10	0	0		1
1164619	35	M	29.01	3	III	0	0	D2	1	III	0	0	0	215	10	0	0		0
889521	67	M	19.92	3	II	0	1	D1	0	III	0	0	1	220	10	0	0		0
1132408	79	F	20.8117	2	II	0	1	D2	0	I	0	0	0	230	12	0	0	Diarrhea	1	2	15
1150343	61	M	18.5491	3	II	0	1	D2	0	I	0	0	0	157	10	0	0		0
881525	77	M	20.0692	3	II	0	1	D1	0	II	0	1	1	180	10	0	0		1
893093	59	M	18.25	3	II	0	0	D2	2	I	0	0	0	140	10	0	0		0
1133446	68	M	21.1073	3	II	0	0	D1	2	III	0	0	0	225	10	0	0		1
1155162	59	M	21.5645	3	II	0	0	D2	2	II	0	0	0	170	10	0	0		1
877802	45	M	17.31	4	II	0	0	D2	2	III	1	0	0	160	10	0	0		1
1166500	74	M	20.4152	4	II	0	1	D2	0	III	0	0	0	155	10	0	0		1	0
1130725	73	F	20.8117	4	II	0	1	D2	0	I	0	0	0	191	10	0	0		1
1152463	59	M	18.6851	4	I	0	0	D1	1	I	0	0	0	170	10	0	0		0
1166467	40	M	18.2066	4	I	0	0	D2	2	I	0	0	0	165	10	0	0		1
890169	62	M	20.76	4	II	0	1	D2	0	III	0	1	0	200	10	0	0		1
890464	64	M	17.67	4	II	0	0	D2	2	III	0	0	0	160	10	0	0		1
1101986	73	M	24.5675	2	II	0	0	D1	1	I	0	0	1	126	12	0	0	Anastomotic stricture	1	29	16
898284	73	M	26.1493	5	II	0	1	D0	0	I	0	0	0	227	10	0	0		1
1108754	79	M	22.7732	5	III	0	0	D2	1	III	1	0	0	186	10	0	0		1
1151509	64	F	24.0344	1	III	0	0	D2	1	II	1	1	0	165	11	0	0		1
1126772	68	M	22.6757	1	II	0	0	D2	1	III	0	0	1	214	11	0	0		1
1155408	61	M	22.4996	1	II	1	0	D1	1	I	0	0	1	190	11	0	0		1
1132663	50	M	19.7133	1	II	0	0	D1	0	III	0	0	0	242	11	0	0		1
896251	60	F	23.01	1	II	0	0	D1	2	III	1	1	0	230	11	0	0		0
1132806	62	M	19.6283	1	II	0	1	D2	0	III	0	0	0	295	11	0	0		1
1116475	67	F	21.3675	1	II	1	0	D2	1	I	1	1	0	297	11	0	0		1
881321	46	M	30.12	1	II	0	1	D2	0	III	0	0	0	270	11	0	0		1
1108415	63	M	21.2245	1	II	0	0	D2	1	I	0	0	0	105	11	0	0		1
1107142	67	M	28.0277	1	II	0	0	D0	1	I	0	0	1	269	11	0	0		1
898247	70	M	24.03	2	II	0	0	D2	1	I	0	0	0	130	7	0	0	Abdominal pain	1	13	23
1126300	51	M	24.2215	1	II	0	1	D2	0	III	0	0	0	245	11	0	0		1
1147343	46	M	21.4533	1	I	0	0	D2	2	I	0	0	0	180	11	0	0		1
1157451	68	M	22.9591	1	II	0	0	D2	1	I	1	0	0	150	11	0	0		0
1109085	65	M	21.3333	1	III	0	0	D2	2	III	1	0	0	200	11	0	0		1
1156157	42	F	24.2439	1	II	1	0	D1	1	I	1	0	0	260	11	0	0		1
1129350	57	M	20.7883	1	II	0	0	D1	1	II	0	0	0	260	11	0	0		0
1143708	64	F	24.8889	1	II	0	1	D2	0	II	0	0	0	288	11	0	0		1
1128175	52	F	23.8751	1	II	1	1	D2	0	II	0	0	0	346	11	0	0		1
1128440	71	M	18.9619	1	II	0	1	D1	0	III	0	0	0	225	11	0	0		0
595875	60	M	22.5	2	III	0	0	D2	2	I	0	0	0	195	11	0	0		1
1103976	71	F	26.9531	2	II	0	0	D2	1	III	0	0	0	220	11	0	0		0
1129220	74	M	21.2306	2	II	0	0	D2	1	I	1	0	0	138	11	0	0		1
881572	77	F	21.64	2	II	0	0	D2	1	I	0	0	1	150	11	0	0		1
894416	77	M	21.23	2	II	0	0	D2	1	I	0	0	0	140	11	0	0		1
1171335	63	M	19.7779	3	II	0	1	D2	0	III	0	0	0	200	11	0	0	Diarrhea	1	6	4
874927	74	M	26.12	2	II	0	0	D2	1	III	0	0	0	150	11	0	0		1
881244	72	M	21.76	2	II	0	1	D2	0	III	0	0	0	160	11	0	0		1
1101356	71	F	22.8889	2	II	0	0	D2	1	I	0	0	1	216	11	0	0		1
1120726	86	M	20.4152	2	II	0	0	D1	1	III	0	0	0	188	11	0	0		1
1112514	71	M	18.8189	2	II	0	0	D2	1	III	1	0	0	142	11	0	0		1
1111067	74	M	19.1327	2	II	0	1	D2	0	III	0	0	0	218	11	0	0		1
1142347	76	F	18.7305	2	II	0	0	D2	1	I	0	0	0	140	11	0	0		1
1107855	71	M	24.2439	2	II	0	1	D2	0	III	0	0	0	254	11	0	0		1
890193	71	M	23.38	2	II	0	1	D1	0	III	1	0	0	170	11	0	0		1
878227	70	F	21.64	2	II	0	0	D2	2	III	0	0	0	200	11	0	0		0
886894	55	M	20.2	2	II	0	0	D1	2	I	1	0	0	190	11	0	0		1
881813	50	M	25.1	2	II	0	0	D2	0	I	0	0	0	150	11	0	0		1
1108579	69	M	22.6757	2	II	0	1	D2	0	III	0	0	0	180	11	0	0		1
889743	71	M	22.04	2	II	0	1	D1	0	II	1	1	0	160	11	0	0		1
1118304	45	M	18.7783	3	II	0	0	D2	1	III	0	0	0	170	27	1	0	Intra-abdominal fluid collection	1	1	13
1132925	68	M	21.875	3	II	0	1	D1	0	III	1	1	0	260	11	0	0		0
888620	54	F	20.5	3	II	0	0	D2	1	III	0	0	0	200	11	0	0		1
1152207	56	M	18.9036	3	II	0	0	D1	0	III	0	0	0	200	11	0	0		1
1152206	75	M	22.8571	3	III	0	1	D1	0	III	1	1	0	160	11	0	0		1
1130428	65	M	19.3792	3	II	0	1	D2	0	III	0	0	0	253	11	0	0		1
889981	78	M	18.25	4	II	0	1	D0	0	IV	0	0	0	160	11	0	0		1
1125514	42	F	24.2439	4	I	0	0	D1	1	I	0	0	0	212	11	0	0		1
1122639	54	M	16.2338	4	II	1	0	D1	1	I	0	0	0	265	11	0	0		1
694273	61	M	22.7903	2	II	0	0	D2	1	I	0	0	1	168	11	0	0		1
890218	37	M	21.12	4	II	0	1	D2	0	IV	0	0	0	160	11	0	0		1
1158656	76	F	22.89	5	II	0	0	D1	1	I	0	0	0	180	11	0	0		1
1110440	47	F	24.974	1	II	0	0	D2	1	I	1	0	0	152	12	0	0		1
1120839	54	M	19.1327	1	II	0	0	D1	1	I	1	0	0	245	12	0	0		0
1115390	60	M	21.7994	1	II	0	0	D2	1	III	1	0	1	148	12	0	0		1
882868	34	M	22.87	1	II	0	0	D2	2	II	0	0	0	170	12	0	0		1
1135792	63	M	25.9095	1	II	0	0	D2	1	III	0	0	0	180	12	0	0		1
1132330	37	M	23.8754	1	II	0	0	D2	1	I	0	0	0	141	12	0	0		1
1115655	53	F	18.75	1	II	0	0	D1	2	I	0	0	0	157	12	0	0		1
891284	65	M	25.15	3	II	0	0	D2	1	III	1	1	0	200	32	1	0	Pneumonia	1	3	14
1125409	64	F	25.5367	1	II	0	1	D2	0	III	0	0	0	197	12	0	0		0
893165	62	M	24.84	1	II	0	0	D2	1	III	0	0	0	200	12	0	0		1
1114202	68	M	23.6244	1	II	0	0	D2	1	I	1	0	0	137	12	0	0		1
1160857	66	M	19.49	1	II	0	0	D2	1	II	0	0	1	180	12	0	0		1
354916	54	F	25.4767	1	II	0	0	D2	2	I	1	0	0	197	12	0	0		1
1115162	74	F	23.7253	2	III	0	0	D2	1	III	1	0	0	160	12	0	0		1
1107000	55	F	24	2	II	0	1	D2	0	I	1	0	0	215	12	0	0		0
1140977	71	M	23.7954	2	II	0	0	D2	2	II	0	0	0	150	12	0	0		1
1116065	71	M	21.3578	2	III	0	0	D2	1	III	1	0	0	150	12	0	0		1
1136341	78	M	23.2422	2	II	0	0	D2	1	III	0	0	0	160	12	0	0		1
1124064	71	M	20.2812	3	II	1	1	D2	0	III	0	0	0	310	12	0	0		1
876168	57	F	24.78	2	II	0	0	D2	2	II	0	0	0	190	12	0	0		1
887521	64	M	28.65	3	II	0	0	D2	1	I	1	1	0	160	12	0	0		1
1165970	59	M	19.5918	3	II	0	0	D1	1	II	0	0	0	240	8	0	0	Gastrointestinal hemorrhage	1	7	33
1144031	65	M	18.937	4	III	0	1	D1	0	II	1	0	1	213	12	0	0		1
886427	62	M	20.07	3	II	0	0	D2	2	III	1	0	0	140	10	0	0	Delayed gastric emptying	1	7	40
1164217	57	M	17.9151	4	II	0	0	D2	2	I	0	0	0	140	12	0	0		1
890342	76	M	19.89	4	II	0	1	D2	0	III	0	0	0	160	12	0	0		0
1150509	77	M	20.5499	5	III	1	1	D2	0	III	1	0	0	225	12	0	0		1
1102136	51	F	21.2306	1	II	0	0	D2	1	I	0	0	0	180	13	0	0		1
1104241	63	M	25.6489	1	II	0	0	D2	1	I	0	0	0	180	13	0	0		1
612943	57	F	19.4771	1	II	0	0	D2	2	III	0	0	0	175	13	0	0		1
877864	53	M	29.05	1	II	0	0	D2	2	I	1	0	0	150	13	0	0		0
1113449	68	M	23.1111	1	II	1	0	D2	1	II	0	0	0	402	13	0	0		1
1163397	69	M	23.18	1	II	0	0	D2	2	II	0	0	0	195	13	0	0		1
1120673	51	F	22.8624	1	II	0	1	D1	0	IV	0	0	0	230	13	0	0		1
887883	55	F	26.49	1	II	0	0	D2	2	I	0	0	0	180	13	0	0		0
845488	63	M	25.1429	1	II	1	0	D0	1	I	0	0	0	230	13	0	0		1
1152773	59	M	20.9573	1	II	0	0	D2	1	I	0	0	0	120	13	0	0		1
1126431	55	M	21.3333	1	II	0	0	D1	1	II	0	0	0	113	13	0	0		1
888365	61	M	21.87	1	II	0	0	D2	2	II	0	1	0	160	13	0	0		1
1126411	61	M	18.2469	1	II	0	1	D0	0	III	0	0	0	185	13	0	0		1
1157642	59	M	19.0039	1	II	0	0	D2	0	III	0	0	0	125	13	0	0		1
1128984	67	M	25.8953	1	II	0	1	D2	0	III	1	0	0	228	13	0	0		1
877105	66	M	21.4	1	II	0	1	D2	0	I	0	0	0	160	13	0	0		1
872249	61	M	23.3887	1	II	0	1	D2	0	III	0	0	0	339	13	0	1		0
1109771	61	M	23.5615	1	III	0	1	D2	0	III	1	0	0	268	13	0	0		0
1143375	54	M	18.4911	4	II	0	0	D1	1	III	0	0	0	230	10	0	0	Delayed gastric emptying	1	3	5
1109388	59	M	18.9292	1	II	0	1	D2	2	II	0	0	0	188	13	0	0		1
1118535	65	M	19.1001	1	II	0	0	D2	1	I	0	0	0	138	13	0	0		1
1108259	57	M	22.0386	1	II	0	1	D2	0	III	0	0	0	250	13	0	0		1
876188	64	M	23.83	1	II	0	1	D2	0	III	0	0	0	180	13	0	0		1
1149752	65	M	20.6905	1	III	0	0	D1	1	III	1	0	0	190	13	0	0		1
899518	66	M	22.0386	1	III	0	0	D2	1	I	1	0	0	148	13	0	0		1
1118004	71	F	21.0198	2	II	0	0	D2	1	III	0	0	0	213	13	0	0		1
1109518	77	F	25.8065	2	II	0	0	D0	1	III	0	0	0	213	13	0	0		1
1162463	71	M	20.06	2	II	0	1	D2	0	III	0	0	0	150	13	0	0		1
814653	60	F	23.5556	2	III	0	0	D1	1	I	1	0	0	214	13	0	0		1
1102961	69	M	21.875	2	II	0	1	D1	0	II	0	0	0	193	13	0	0		1
1116385	77	M	25.3906	2	II	0	0	D2	1	II	1	1	0	180	13	0	0		1
877188	74	M	26.93	2	III	0	1	D2	0	III	0	0	0	170	13	0	0		0
1141180	76	M	21.3	2	II	0	0	D2	1	I	0	0	0	180	13	0	0		0
1116954	82	M	23.0469	2	II	0	1	D1	0	III	0	0	0	128	13	0	0		1
1126855	86	M	22.8374	2	II	0	0	D2	1	II	1	0	0	125	13	0	0		1
878326	69	M	19.27	3	II	0	1	D2	0	II	0	0	0	200	13	0	0		1
834114	75	M	25.18	3	II	0	1	D2	0	II	0	1	0	260	13	1	0		0
874323	68	M	21.75	4	II	0	1	D2	2	III	0	1	0	240	13	0	0		0
1164428	67	M	24.24	4	II	0	1	D2	0	IV	1	0	0	175	13	1	0		1
1133605	55	M	17.0068	4	II	0	1	D2	0	I	0	0	0	210	13	0	0	Wound infection	1	3	6
877374	83	M	19.53	4	III	0	1	D2	0	III	0	0	0	180	13	0	0		0
1154904	81	M	23.4375	5	II	0	0	D2	2	II	0	0	0	190	13	0	0		1
1102203	71	M	19.487	5	II	0	1	D1	0	I	0	0	0	177	13	0	0		1
1115736	62	M	21.6333	1	II	0	1	D2	0	III	0	0	0	173	14	0	0		1
1144398	67	M	24.6094	1	II	0	1	D2	0	III	0	1	0	298	14	0	0		1
1158154	67	M	21.2295	1	II	1	0	D2	1	III	1	0	0	210	14	0	0		1
1102333	63	F	29.3848	1	II	0	1	D2	0	I	0	0	0	163	14	0	0		1
1114418	51	M	25.0995	1	II	0	0	D0	1	III	0	0	0	253	14	0	0		1
1131263	51	M	22.1367	1	II	0	1	D1	0	III	0	0	0	252	14	0	0		1
1104768	40	F	22.8624	1	I	0	0	D1	1	I	0	0	1	291	14	0	0		0
1118478	61	M	21.2585	1	II	0	0	D2	2	III	0	0	0	190	14	0	0		1
1159555	64	M	21.0962	1	II	0	1	D1	0	III	0	0	0	220	14	0	0		1
894119	57	M	26.2	1	II	0	1	D2	0	III	0	0	0	270	14	0	0		1
1103081	70	F	25.8022	1	II	0	1	D0	0	I	0	1	0	335	14	0	0		1
1117373	61	M	27.5802	1	II	0	0	D2	2	I	0	0	0	190	14	0	0		1
1124259	60	M	25.5937	1	II	0	0	D2	1	I	0	0	0	168	14	0	0		1
874903	62	F	22.72	1	II	0	0	D1	2	III	0	0	0	180	14	0	0		0
1139680	64	F	22.2656	1	II	0	0	D2	2	III	0	1	1	170	14	0	0		1
1165766	59	M	23.8754	1	II	0	0	D2	2	III	0	0	0	240	14	0	0		1
887429	61	M	21.64	1	II	0	0	D2	2	I	1	0	0	200	14	0	0		1
1153578	44	F	29.1363	1	I	0	1	D2	0	III	0	0	0	255	14	0	0		0
1106737	57	M	19.5312	1	II	0	1	D2	0	I	1	0	0	210	14	0	0		1
1101812	76	M	20.9343	2	II	0	0	D2	1	III	1	0	0	222	14	0	0		0
899845	71	F	20.8889	2	II	0	0	D2	1	III	0	1	0	205	14	0	0		0
880050	76	M	24.22	2	II	0	1	D2	0	III	1	0	1	270	14	0	0		1
875992	77	F	20.55	2	II	0	1	D2	0	III	1	0	0	250	14	1	0		0
1125302	70	M	20.3244	2	II	0	1	D2	0	III	1	0	1	200	14	0	0		1
1139549	62	F	25.2994	2	II	0	1	D2	0	II	1	0	0	210	14	0	0		1
878802	77	M	27.43	2	II	0	0	D2	2	III	1	0	0	160	14	0	0		1
1141063	75	M	22.1367	2	II	1	0	D1	1	I	1	0	0	180	14	0	0		1
1158468	59	F	20	4	II	1	0	D2	1	I	0	0	0	185	7	0	0	Delayed gastric emptying	0	19	6
1156758	75	M	25.47	3	II	0	1	D2	0	I	0	0	0	210	14	0	0		1
1132079	77	F	26.8407	3	II	0	0	D2	1	III	0	0	0	123	14	0	0		1
1139119	71	F	16.03	3	II	0	1	D0	0	III	0	0	0	180	14	0	0		1
1160778	75	M	21.0938	3	II	0	1	D2	0	III	0	0	0	220	14	0	0		1
1142107	53	F	21.7865	4	I	0	1	D2	0	II	0	0	0	300	14	0	0		1
1154506	67	M	27.9421	4	III	0	0	D2	2	III	0	0	0	205	14	0	0		1
1152286	59	M	21.6343	4	III	0	1	D2	0	III	1	1	0	270	14	0	0		1
1105356	69	M	22.0386	4	II	0	1	D2	0	III	0	0	0	200	14	0	0		1
882783	59	M	19.83	4	II	0	0	D2	1	I	0	0	0	210	11	0	0	Pneumonia	1	20	8
1108179	71	M	17.8756	5	II	0	1	D0	0	III	1	0	0	195	14	0	0		1
1140906	82	M	19.03	5	II	0	0	D2	2	II	0	0	0	172	14	0	0		1
887181	72	M	19.49	5	II	0	0	D1	1	I	1	0	0	200	14	0	0		1
593954	81	M	17.58	5	II	0	0	D2	1	I	0	0	1	120	14	1	0		0
1160885	61	M	20.9366	1	II	0	1	D2	0	III	0	0	0	280	15	0	0		1
1106237	57	F	23.2335	1	II	0	1	D2	0	III	0	0	1	170	15	0	0		1
874253	54	M	20.96	1	II	0	1	D2	0	I	0	0	0	150	15	0	0		1
1117613	49	M	22.7732	1	I	0	0	D2	1	II	0	0	0	133	15	0	0		1
1166521	55	M	22.4913	1	II	0	0	D2	1	I	0	0	0	120	15	0	0		1
1160797	71	F	24.24	2	II	0	0	D2	2	III	1	0	0	180	15	0	0		1
1116953	74	M	23.533	2	II	0	1	D2	0	III	0	0	0	311	15	0	0		1
1117521	77	M	24.5675	2	II	0	0	D2	1	I	1	0	0	185	15	0	0		1
1134305	64	M	19.8413	4	II	0	0	D1	2	III	0	0	0	150	15	0	0		0
1102930	63	M	18.2183	4	II	0	1	D2	0	III	0	0	0	239	15	0	0		1
1102549	67	M	17.5278	4	II	0	0	D1	0	I	1	0	0	162	15	0	0		0
1160980	71	M	25.4	4	III	0	1	D2	0	III	1	1	0	290	15	0	0		1
675591	76	M	23.32	4	II	0	1	D2	0	III	0	0	1	255	13	0	0	Anastomotic leakage	0	26	18
1114846	71	F	17.5781	5	II	0	0	D2	2	I	0	0	1	175	15	0	0		1
876255	75	M	15.74	5	II	0	1	D2	0	I	0	0	0	170	15	0	0		1
1119720	77	M	19.6052	5	II	0	1	D2	0	III	1	0	0	251	15	0	0		0
1115588	59	M	23.0518	1	II	0	0	D2	2	II	0	0	0	219	16	0	0		1
1165485	67	M	24.8016	1	II	0	0	D2	1	I	0	0	0	150	16	0	0		1
1118625	62	M	22.0386	1	II	0	0	D2	2	II	1	0	0	158	16	0	0		1
1128102	74	M	23.0469	2	II	1	0	D1	1	I	0	0	0	228	16	0	0		1
878660	71	F	28.84	2	II	0	0	D0	2	II	1	1	0	320	16	0	0		1
1103499	79	M	17.6745	2	III	0	0	D2	1	I	1	0	0	180	16	0	0		1
1165123	70	M	24.6528	2	II	1	0	D1	1	III	0	0	0	210	16	0	0		1
1150203	66	M	20.202	4	III	0	0	D2	2	III	1	0	0	190	16	0	0		0
1103056	47	F	23.815	4	II	0	0	D2	2	IV	1	0	0	180	16	0	0		1
888811	63	M	18.3	4	II	0	0	D2	2	III	0	0	0	240	16	0	0		0
878113	70	M	24.52	5	II	0	0	D2	2	III	0	0	0	190	16	0	0		1
876901	68	M	24.57	1	II	0	1	D2	0	III	1	0	0	210	17	0	0		0
1147261	79	M	19.0965	3	II	0	1	D2	0	III	0	0	0	170	17	0	0		1
878968	78	M	25.18	2	III	0	0	D2	1	II	1	0	0	200	17	1	0		1
1159657	73	M	24.22	3	III	0	1	D2	0	III	1	0	0	190	17	0	0		1
1162677	72	M	19.4674	5	III	0	1	D2	0	III	0	0	0	200	17	0	0		1
1128239	64	M	23.2335	1	II	0	0	D2	2	I	0	0	0	190	18	0	0		1
1136449	74	M	27.0538	2	III	0	0	D2	1	III	1	1	0	184	18	1	0		1
1118155	74	M	20.2848	2	III	0	1	D2	0	III	1	0	0	215	18	0	0		1
1127436	67	M	21.4844	3	II	0	0	D2	2	III	0	0	0	160	18	0	0		1
1105698	67	M	16.609	4	II	1	1	D2	0	I	0	0	0	281	18	0	0		1
879700	68	M	17.65	4	II	0	1	D2	0	I	1	0	0	190	18	0	0		1
1108753	75	M	17.7778	5	II	0	1	D2	0	III	0	0	0	187	18	0	0		1
633054	70	M	16.263	5	II	0	1	D0	0	III	0	0	0	180	18	0	0		1
1100504	77	M	22.7694	5	II	0	0	D2	1	I	0	0	0	125	18	0	0		1
1113758	79	M	23.3275	5	II	0	0	D1	1	II	1	0	0	199	18	0	0		1
1110390	60	F	22.8928	1	II	0	0	D2	2	III	0	0	0	230	19	1	0		1
1105420	67	F	19.9219	1	II	1	1	D2	0	I	0	0	1	266	19	1	0		1
1112682	68	M	20.4152	1	II	0	0	D2	2	II	1	0	0	172	19	0	0		1
1152710	56	M	22.7732	1	III	0	1	D2	0	I	1	0	0	170	19	0	0		1
1123615	75	M	25.7117	2	III	0	0	D0	1	I	1	0	0	145	19	0	0		0
876124	73	M	24.01	2	II	0	1	D2	0	II	1	0	0	250	19	0	0		0
1160518	76	F	18.49	2	II	0	0	D2	1	III	0	0	1	270	19	0	0		0
1153045	63	F	24.5243	2	II	0	0	D2	2	I	0	0	0	180	19	0	0		1
1112856	67	F	17.0966	4	II	0	1	D0	0	IV	0	0	0	198	19	0	0		1
1136919	53	M	23.9995	1	III	0	0	D2	2	I	0	1	0	160	20	1	0		1
890619	72	M	21.38	2	II	1	1	D2	0	I	1	0	0	250	20	0	0		1
874916	72	M	15.06	3	III	0	0	D1	0	I	1	0	0	120	20	0	0		1
1103805	75	M	20.7612	4	II	0	1	D2	0	III	0	0	0	280	20	0	0		1
1150793	76	M	28.959	5	II	0	0	D2	0	II	0	1	1	255	20	1	0		1
810548	59	M	23.3564	1	III	0	0	D2	1	I	1	0	0	157	21	1	0		1
1112047	58	M	22.7244	1	II	0	0	D1	1	III	0	0	0	230	21	0	0		1
1103857	68	M	26.6436	1	II	0	0	D2	2	III	1	1	0	255	21	0	0		1
1109537	60	M	27.6817	1	II	0	0	D2	1	I	0	0	1	268	21	1	0		1
1103509	64	M	24.0055	1	II	0	1	D1	0	II	0	0	0	164	21	0	0		0
1123151	70	F	24.4352	2	II	0	0	D2	2	II	1	0	0	154	21	1	0		1
1147766	71	M	23.1247	2	III	0	1	D2	0	III	1	0	0	220	21	1	0		1
898326	44	F	18.6268	4	I	0	1	D2	0	III	0	0	0	249	15	1	0	Gastrointestinal hemorrhage	1	20	29
1152927	87	F	21.6441	5	III	0	0	D2	2	III	1	1	0	170	21	1	0		0
1127338	79	M	23.1405	5	II	0	1	D1	0	III	1	1	1	182	21	1	0		0
1102434	71	M	24.093	2	II	0	0	D1	1	I	1	0	0	180	22	0	0		1
1113968	74	M	21.0938	2	II	0	0	D2	2	I	1	0	0	205	23	1	0		0
1125948	76	M	24.539	2	II	0	1	D2	0	III	0	0	0	226	23	0	0		1
1102506	75	F	16.0231	2	III	0	0	D2	2	III	0	0	0	131	24	1	0		1
1138822	63	M	25.0865	1	II	0	1	D2	0	I	0	0	0	230	25	0	0		1
1120149	86	F	20.8117	2	II	0	0	D1	1	I	0	0	0	145	25	1	0		1
1113293	74	M	24.6094	2	II	0	0	D1	1	I	1	0	0	160	25	1	0		0
881435	71	M	20.28	4	II	0	1	D2	0	III	0	0	0	180	25	1	0		0
1136416	38	F	17.9418	4	I	1	0	D0	1	III	0	0	0	180	25	1	0		0
886935	61	F	19.3	4	II	0	0	D2	2	III	1	0	0	140	25	1	0		1
1103084	61	M	23.1405	1	II	0	0	D2	2	I	0	0	1	125	26	0	0		1
884477	78	M	17.85	5	II	0	0	D2	2	III	0	0	0	220	12	0	0	Cerebral infarction	1	9	2
1144615	70	M	22.8374	2	III	0	1	D2	0	II	1	0	0	260	26	1	0		1
1122502	72	M	22.4059	2	II	0	1	D2	0	III	1	0	0	207	26	0	0		1
1102427	66	M	19.1327	1	II	0	1	D1	0	I	0	0	0	230	27	1	0		1
880036	78	M	25.61	2	III	0	1	D2	0	III	1	0	1	210	27	1	0		1
1143953	77	M	24.3865	5	III	0	1	D2	0	III	0	1	0	300	26	1	0	Small bowel obstruction	1	15	2
1133666	64	M	24.6755	1	II	0	0	D2	1	I	0	0	0	194	28	1	0		1
1125086	76	F	26.6728	2	III	0	1	D0	0	III	1	1	0	226	28	1	0		0
1142446	80	M	23.14	2	II	0	0	D2	2	II	0	0	0	210	28	1	0		1
1152409	74	M	21.2585	5	II	0	1	D2	0	III	0	0	0	240	28	1	0		1
1154088	73	M	24.1415	2	III	0	1	D3	0	I	1	0	0	185	29	1	0		1
1134118	77	M	21.3741	5	III	0	0	D2	2	III	1	0	0	180	29	1	0		0
1130950	74	M	25.2174	4	II	0	1	D2	0	I	1	0	0	192	30	1	0		1
1101989	77	F	18.4202	2	II	0	0	D2	2	III	1	0	0	180	31	1	0		1
896246	72	M	20.31	4	II	0	0	D1	0	III	0	0	0	220	31	1	0		1
1147688	82	F	18.3143	5	II	0	0	D2	2	III	0	0	0	120	51	1	0	Dumping syndrome	0	7	12
1160003	73	F	24.56	5	II	0	0	D2	1	III	0	0	0	120	32	1	0		1
1107449	75	M	22.6562	2	II	0	0	D2	1	II	0	0	0	166	33	1	0		1
1139864	79	M	18.47	5	III	1	0	D2	1	III	1	1	0	260	33	1	0		1
885371	70	F	26.2	2	II	0	0	D0	1	I	0	0	0	230	34	1	0		1
877335	83	M	23.15	2	III	0	0	D1	2	III	0	0	0	200	35	1	0		0
1150646	81	M	15.79	5	II	0	0	D2	2	III	0	0	1	190	35	1	0		1
1110314	63	M	22.8624	1	II	0	1	D2	0	III	0	1	0	228	36	1	0		1
883083	75	F	23.56	3	II	0	0	D1	2	IV	0	0	0	240	38	1	0		1
1142303	60	F	21.875	1	II	0	0	D2	1	III	0	0	0	210	39	1	0		1
894529	66	M	28.9	1	II	1	0	D2	1	I	1	0	0	170	39	1	0		1
1150292	74	M	21.26	2	III	0	0	D2	1	III	0	0	0	170	39	1	0		0
1156211	58	M	18.17	5	III	0	0	D2	1	I	0	0	0	215	41	1	0		1
1139239	66	M	17.45	4	II	0	0	D2	2	III	0	0	0	165	42	1	0		0
1139391	81	M	18.34	5	III	0	1	D2	0	I	1	0	0	200	14	1	0	Fever	1	13	20
1115190	57	M	21.4844	3	II	0	0	D2	2	III	0	0	0	236	52	1	0		0
1114736	71	M	32.112	2	III	0	0	D2	2	I	1	1	0	167	68	1	0		1
1125700	37	M	24.2587	1	I	0	0	D2	2	III	0	0	0	202	10	0	0		1

## Sheet: Sheet2
20		29
7		40
48		7
11		10
6
1		13
3		14
7
1		16
20		8
15		4
3		10
13		23
2		15
3		6
6		11
15		2
15		14
32		18
7		12
3		5
11		16
13		20
27		19
19		6
38		16
9		2
13.1481		11.7368
	No	Name	Sex	Age		ASA class	NRS 2002 score	Height	Weight	BMI	Surgical duration		Previous abdominal surgery	Diabetes	Cardiopulmonarycomorbidity	TMN stage	TMN stage	Length of postoperative stay	Operation method(Laparoscopy=1,Open=0)	Type of resection(Total gastrectomy=1,Subtotal gastrectomy=0)	Extent of node dissection		Type of reconstruction(Roux-en-Y=0,Billroth I=1,Billroth II=2)	Major postoperative complication（Yes=1,No=0）					30-day readmission	30-day readmission
